# Supplementary material for: High stability and metabolic capacity of bacterial community promote the rapid reduction of easily decomposing carbon in soil
Source: Commun Biol. 2021 Dec 8;4:1376. doi: 10.1038/s42003-021-02907-3 (PMC8654823; doi:10.1038/s42003-021-02907-3)
Supplement: Supplementary file 3 — Supplementary Data 1. [file 42003_2021_2907_MOESM3_ESM.xlsx]

## Sheet: env
Sample	group1	group2	NO3_N	NH4_N	SOC	DOC	TN	Moisture	pH	MBC	MAP	MAT	Latitude	Amino_acid	Amine	Polymers	Phenolic_compound	Carboxylic_acid	Carbohydrate
HL_2_1	2%	1_HL	25.79	15.52	9.49	0.17705	1	0.11	5.98	0.12188	550	1.5	47.46	0.375333	0.047	0.3485	0.391667	0.13319	0.288212
HL_2_2	2%	1_HL	20.22	13.72	9.94	0.17213	1	0.17	6.1	0.07837	550	1.5	47.46	0.720056	0.0085	0.62875	0.243167	0.419143	0.271788
HL_2_3	2%	1_HL	29.5	10.56	9.62	0.17869	1.09	0.13	6.13	0.12348	550	1.5	47.46	0.460778	0.314833	0.646667	0.0623333	0.147381	0.349485
HL_3_1	3%	1_HL	11.09	16.77	15.72	0.20902	1.69	0.15	5.5	0.09887	550	1.5	47.46	0.896556	0.470833	0.525333	0.2485	0.637238	0.531576
HL_3_2	3%	1_HL	13.93	16.44	16.41	0.18852	1.63	0.19	5.59	0.04148	550	1.5	47.46	0.160222	0.0243333	0.349583	0.436833	0.298095	0.138788
HL_3_3	3%	1_HL	14.83	16.17	16.49	0.19262	1.66	0.18	5.7	0.02052	550	1.5	47.46	0.5355	0.02	0.476333	0.175	0.737333	0.359212
HL_5_1	5%	1_HL	21.85	13.62	27.63	0.20492	2.41	0.26	5.83	0.06567	550	1.5	47.46	0.0170556	0.0631667	0.290833	0.1005	0.11581	0.137242
HL_5_2	5%	1_HL	29.49	13.61	26.85	0.20902	2.47	0.21	5.66	0.05805	550	1.5	47.46	0.329444	0.110667	0.445083	0.09441	0.328571	0.452273
HL_5_3	5%	1_HL	26.54	15.27	27.3	0.22951	2.53	0.19	5.65	0.0819	550	1.5	47.46	0.107222	0.308	0.3215	0.0883333	0.183381	0.0765455
HL_7_1	7%	1_HL	17.64	16.49	44.23	0.43033	3.95	0.29	5.52	0.21774	550	1.5	47.46	0.313611	0.139	0.353167	0.337667	0.507381	0.310273
HL_7_2	7%	1_HL	20.14	20.83	44.35	0.44672	4.02	0.24	5.5	0.14928	550	1.5	47.46	0.360889	0.0313333	0.43675	0.289667	0.289762	0.245333
HL_7_3	7%	1_HL	25.53	20.17	43.5	0.40164	4.02	0.29	5.65	0.12557	550	1.5	47.46	0.460889	0.246667	0.725583	0.3137	0.269333	0.548818
HL_9_1	9%	1_HL	24.6	15.44	56.1941	0.29918	4.91	0.25	6.83	0.11582	550	1.5	47.46	0.693333	0.152333	0.525167	0.414833	0.289571	0.218879
HL_9_2	9%	1_HL	24.27	22.75	55.2096	0.2459	4.56	0.21	6.96	0.12754	550	1.5	47.46	0.0743333	0.1451	0.08875	0.2705	0.190381	0.0707576
HL_9_3	9%	1_HL	23.73	19.26	56.6156	0.28689	4.53	0.25	6.93	0.05953	550	1.5	47.46	0.054	0.137833	0.27175	0.126167	0.0113333	0.192242
SY_2_1	2%	2_SY	14.11	10.52	9.71	0.12623	0.96	0.14	6.2	0.089	700	8.3	41.81	0.170389	0.2165	0.590333	0.109667	0.17681	0.331818
SY_2_2	2%	2_SY	9.32	8.21	9.03	0.12951	0.94	0.24	6.43	0.03041	700	8.3	41.81	1.15794	0.711667	1.09917	0.599	0.717952	0.732606
SY_2_3	2%	2_SY	11.35	11.79	9.17	0.13115	0.96	0.18	6.38	0.05812	700	8.3	41.81	1.01989	0.467833	1.16808	0.359833	0.742524	0.503485
SY_3_1	3%	2_SY	17.44	13.91	16.14	0.19262	1.31	0.21	5.61	0.10686	700	8.3	41.81	1.3585	0.223167	1.24858	0.541167	0.821952	0.586909
SY_3_2	3%	2_SY	8.34	11.5	16.81	0.18443	1.51	0.2	5.56	0.11196	700	8.3	41.81	0.960833	0.380333	1.30683	0.541833	0.675095	0.614818
SY_3_3	3%	2_SY	11.83	14.73	17	0.20902	1.57	0.2	5.54	0.12596	700	8.3	41.81	1.39156	0.535333	1.26083	0.827167	0.737333	0.685848
SY_5_1	5%	2_SY	11.32	11.29	26.4	0.2418	2.18	0.25	5.75	0.18179	700	8.3	41.81	0.00922222	0.0561667	0.149583	0.0596667	0.0635714	0.0908788
SY_5_2	5%	2_SY	5.72	14.4	27.15	0.2459	2.25	0.21	5.68	0.16971	700	8.3	41.81	0.240111	0.119667	0.345	0.09892	0.30181	0.376485
SY_5_3	5%	2_SY	10.75	13.06	26.91	0.2623	2.07	0.26	5.82	0.13265	700	8.3	41.81	1.05139	0.0831667	0.782167	0.138167	0.574952	0.65303
SY_7_1	7%	2_SY	28.35	16.02	41.44	0.37295	3.24	0.3	5.58	0.19314	700	8.3	41.81	1.04028	0.310833	1.496	0.484333	0.692905	0.909879
SY_7_2	7%	2_SY	19.82	16.46	42.66	0.34836	3.61	0.3	5.65	0.17586	700	8.3	41.81	1.12761	0.408333	1.08908	0.395	0.363619	0.79297
SY_7_3	7%	2_SY	26.19	18	41.85	0.34426	3.52	0.25	5.64	0.12452	700	8.3	41.81	1.28517	0.695833	1.35133	0.615167	0.829286	0.849394
SY_9_1	9%	2_SY	32.7	20.18	53.44	0.30328	4.52	0.33	6.54	0.14903	700	8.3	41.81	1.19517	0.582667	1.26117	0.9369	0.544381	0.809848
SY_9_2	9%	2_SY	16.54	14.48	54.14	0.32377	4.64	0.24	6.62	0.19239	700	8.3	41.81	1.23133	0.342	1.05333	0.7095	0.853762	0.731212
SY_9_3	9%	2_SY	18.6	14.68	53.03	0.34426	4.51	0.21	6.49	0.06241	700	8.3	41.81	1.82683	1.69117	1.45758	1.16433	1.43162	1.39242
FQ_2_1	2%	3_FQ	92.91	16.93	9.97	0.16721	1.11	0.13	5.74	0.0752	615.1	14	35.04	1.48294	0.213333	1.134	0.555667	0.790429	0.750424
FQ_2_2	2%	3_FQ	77.45	14.47	10.07	0.17213	1.1	0.2	5.81	0.09371	615.1	14	35.04	1.32906	0.529333	0.919333	0.546	0.487381	0.639273
FQ_2_3	2%	3_FQ	40.76	14.38	9.77	0.15574	1.06	0.18	5.89	0.05558	615.1	14	35.04	1.03172	0.207833	1.20858	0.364	0.297762	0.689667
FQ_3_1	3%	3_FQ	30.9	29.03	16.06	0.19672	1.46	0.22	5.31	0.10142	615.1	14	35.04	1.0805	0.119167	1.02625	0.3127	0.48081	0.713061
FQ_3_2	3%	3_FQ	26.14	21.1	15.99	0.20902	1.29	0.22	5.18	0.07915	615.1	14	35.04	0.854944	0.285333	0.911	0.165667	0.418333	0.556545
FQ_3_3	3%	3_FQ	33.35	24	16.29	0.20492	1.51	0.24	5.22	0.00988	615.1	14	35.04	1.38811	0.4385	1.27592	0.459667	0.71219	0.795455
FQ_5_1	5%	3_FQ	27.71	16.16	27.09	0.22131	2.19	0.26	5.46	0.16533	615.1	14	35.04	0.96	0.0726667	0.791083	0.148167	0.528476	0.567606
FQ_5_2	5%	3_FQ	23.38	15.03	27	0.2377	2.24	0.2	5.62	0.22754	615.1	14	35.04	1.31122	0.0801667	0.890583	0.148167	0.206286	0.583636
FQ_5_3	5%	3_FQ	18.21	15.51	27.17	0.20902	2.5	0.26	5.51	0.1328	615.1	14	35.04	1.03378	0.0595	0.833167	0.148167	0.927143	0.648091
FQ_7_1	7%	3_FQ	102.37	20.31	44.18	0.43443	3.99	0.29	5.13	0.07956	615.1	14	35.04	1.46511	0.3625	1.133	0.439833	0.710476	0.756667
FQ_7_2	7%	3_FQ	59.7	22.99	45.01	0.4877	3.94	0.27	4.62	0.06237	615.1	14	35.04	1.09856	0.0885	1.14675	0.110667	0.387905	0.684455
FQ_7_3	7%	3_FQ	68.73	27.06	44.29	0.45492	4.05	0.31	5.28	0.15227	615.1	14	35.04	1.16189	0.123667	1.10575	0.683	0.462857	0.798788
FQ_9_1	9%	3_FQ	46.5	19.77	55.5	0.25	5.25	0.28	6.2	0.11149	615.1	14	35.04	1.01511	0.0465	0.937417	0.1037	0.353714	0.571848
FQ_9_2	9%	3_FQ	45.93	18.57	54.33	0.22951	4.99	0.27	6.4	0.084	615.1	14	35.04	0.822	0.1615	0.975167	0.113333	0.327857	0.544939
FQ_9_3	9%	3_FQ	47.1	20.97	54.79	0.29098	5.03	0.33	6.33	0.13538	615.1	14	35.04	1.01861	0.167	0.898667	0.094	0.245952	0.612152
CS_2_1	2%	4_CS	2.21	8.76	9.54	0.11967	0.95	0.18	6.28	0.06587	1054	15.4	31.65	0.398778	0.174667	0.781833	0.0906667	0.151571	0.279455
CS_2_2	2%	4_CS	2.65	8.97	9.23	0.12131	0.95	0.26	6.3	0.06935	1054	15.4	31.65	0.831056	0.4115	1.13542	0.502833	0.520286	0.353394
CS_2_3	2%	4_CS	3.41	7.73	9.36	0.12787	0.94	0.19	6.43	0.07585	1054	15.4	31.65	1.02078	0.2375	1.6025	0.624833	0.321857	0.52303
CS_3_1	3%	4_CS	5.75	13.03	16.67	0.15574	1.59	0.23	5.62	0.04277	1054	15.4	31.65	0.662167	0.276167	0.788167	0.553333	0.463143	0.141061
CS_3_2	3%	4_CS	12.09	13.15	16.2	0.14754	1.28	0.23	5.92	0.05508	1054	15.4	31.65	0.892556	0.693667	0.816167	0.322667	0.198048	0.319727
CS_3_3	3%	4_CS	0.37	12.16	17.16	0.15164	1.51	0.24	5.76	0.03907	1054	15.4	31.65	1.16744	0.452167	0.991917	0.5985	0.561619	0.528636
CS_5_1	5%	4_CS	8.73	10.22	27.12	0.20492	2.12	0.29	5.59	0.06453	1054	15.4	31.65	1.048	0.223667	1.23192	0.505667	0.165429	0.317788
CS_5_2	5%	4_CS	11.26	10.86	27	0.17623	2.25	0.25	5.65	0.10259	1054	15.4	31.65	0.988722	0.142333	0.891	0.0425	0.319524	0.528394
CS_5_3	5%	4_CS	10.63	8.92	27.15	0.16393	2.23	0.28	5.97	0.07022	1054	15.4	31.65	1.09044	0.182333	1.41417	0.445	0.400667	0.424394
CS_7_1	7%	4_CS	5.17	14.21	42.83	0.18033	3.6	0.33	5.47	0.06929	1054	15.4	31.65	0.974611	0.304833	1.4455	0.5385	0.463381	0.646576
CS_7_2	7%	4_CS	23.77	11.53	42.92	0.19262	3.58	0.35	5.54	0.09703	1054	15.4	31.65	0.935222	0.0405	0.926833	0.0366667	0.273857	0.67203
CS_7_3	7%	4_CS	20.01	13.18	43.04	0.18852	3.52	0.39	5.66	0.07869	1054	15.4	31.65	0.784778	0.218333	1.11992	0.247833	0.340714	0.623667
CS_9_1	9%	4_CS	27.32	16.76	54.11	0.26639	4.42	0.3	6.33	0.19971	1054	15.4	31.65	0.909444	0.33217	1.08217	0.0678333	0.273381	0.671394
CS_9_2	9%	4_CS	29.34	16.08	55.22	0.30328	4.69	0.33	6.35	0.18575	1054	15.4	31.65	1.09061	0.296333	0.874917	0.271	0.703429	0.603121
CS_9_3	9%	4_CS	31.79	18.74	55.38	0.33607	4.61	0.32	6.42	0.14409	1054	15.4	31.65	1.29228	0.368	1.21725	0.321	0.444905	0.537333
YT_2_1	2%	5_YT	6.37	11.73	10.03	0.11148	0.99	0.18	6.39	0.1128	1750	18.4	28.24	0.292556	0.0791667	0.32525	0.1275	0.223714	0.139758
YT_2_2	2%	5_YT	12.84	12.82	9.79	0.11803	0.97	0.23	6.17	0.09031	1750	18.4	28.24	0.270833	0.097	0.524	0.211667	0.066	0.182909
YT_2_3	2%	5_YT	6.14	13.63	10.3	0.10164	0.98	0.26	6.48	0.0346	1750	18.4	28.24	0.477222	0.0553333	0.596917	0.052	0.145905	0.170879
YT_3_1	3%	5_YT	9.19	11.82	15.85	0.16393	1.36	0.19	5.86	0.02208	1750	18.4	28.24	0.299333	0.118667	0.3825	0.05608	0.266571	0.145394
YT_3_2	3%	5_YT	8.87	11.91	15.73	0.14754	1.26	0.24	5.84	0.04105	1750	18.4	28.24	0.169889	0.126167	0.345417	0.0471667	0.163667	0.220182
YT_3_3	3%	5_YT	9.28	12.19	15.85	0.12295	1.43	0.22	5.79	0.03059	1750	18.4	28.24	0.587667	0.0241667	1.02933	0.065	0.237762	0.595485
YT_5_1	5%	5_YT	18.37	8.4	26.08	0.12705	1.91	0.24	5.77	0.08874	1750	18.4	28.24	0.596556	0.3325	0.686083	0.1705	0.377429	0.306879
YT_5_2	5%	5_YT	14.21	6.95	25.98	0.11885	1.96	0.25	5.83	0.04052	1750	18.4	28.24	0.287389	0.26375	0.563083	0.0421667	0.0279048	0.117121
YT_5_3	5%	5_YT	16.51	8.4	26.59	0.11066	2.15	0.26	5.69	0.02388	1750	18.4	28.24	0.911444	0.195	0.688583	0.1495	0.51781	0.395515
YT_7_1	7%	5_YT	19.4	11.66	40.02	0.12705	3.44	0.33	5.68	0.06233	1750	18.4	28.24	1.34467	0.1025	1.0285	0.126	0.362619	0.587909
YT_7_2	7%	5_YT	29.01	10.35	40.86	0.13115	3.09	0.33	5.73	0.1143	1750	18.4	28.24	0.656833	0.011	0.680917	0.473667	0.116667	0.658
YT_7_3	7%	5_YT	21.3	10.6	41.13	0.14344	3.31	0.28	5.67	0.07245	1750	18.4	28.24	0.700167	0.0966667	0.90175	0.0185	0.219667	0.545242
YT_9_1	9%	5_YT	35.06	13.66	53.87	0.16393	4.28	0.3	6.25	0.10574	1750	18.4	28.24	0.8235	0.0125	0.730667	0.0118333	0.11019	0.398818
YT_9_2	9%	5_YT	27.11	10.46	53.53	0.17213	4.35	0.34	6.37	0.10799	1750	18.4	28.24	0.924833	0.0125	0.643	0.0861	0.244905	0.421758
YT_9_3	9%	5_YT	30.57	12.12	52.77	0.19262	4.83	0.4	6.32	0.08581	1750	18.4	28.24	1.2385	0.0125	0.804917	0.160333	0.569571	0.471455
GZ_2_1	2%	6_GZ	5.93	10.44	9.11	0.11639	1	0.17	6.71	0.08331	1736	21.9	23.16	1.38972	0.751333	1.02583	0.855167	0.882095	0.463758
GZ_2_2	2%	6_GZ	6.59	10.65	9.38	0.09836	0.91	0.24	6.59	0.11087	1736	21.9	23.16	1.47561	0.039	1.60283	0.365	0.739381	0.753182
GZ_2_3	2%	6_GZ	8.69	10.75	9.53	0.10492	0.96	0.24	6.67	0.08199	1736	21.9	23.16	1.14267	0.204	0.813667	0.383167	0.522524	0.524212
GZ_3_1	3%	6_GZ	12.26	15.21	16.02	0.15574	1.59	0.2	5.8	0.03772	1736	21.9	23.16	0.9675	0.3835	0.733583	0.259167	0.432762	0.380939
GZ_3_2	3%	6_GZ	13.27	14.45	15.64	0.18033	1.58	0.24	5.93	0.03776	1736	21.9	23.16	0.955167	0.359833	1.02158	0.423	0.351857	0.510364
GZ_3_3	3%	6_GZ	8.31	14	16.07	0.16393	1.64	0.23	5.84	0.07038	1736	21.9	23.16	1.20983	0.3355	0.996333	0.595167	0.980333	0.570515
GZ_5_1	5%	6_GZ	10.11	8.62	25.88	0.17213	2.44	0.22	5.9	0.11335	1736	21.9	23.16	1.20761	0.39	1.12183	0.756	0.975286	0.649333
GZ_5_2	5%	6_GZ	17.99	10.54	26.02	0.13525	2.4	0.28	6.1	0.1215	1736	21.9	23.16	1.08533	0.1835	0.898	0.586167	0.322905	0.552424
GZ_5_3	5%	6_GZ	11.98	9.1	25.59	0.13934	2.47	0.26	5.85	0.23291	1736	21.9	23.16	1.16122	0.053	1.052	0.477333	1.0441	0.710818
GZ_7_1	7%	6_GZ	27.95	12.38	40.39	0.16803	3.71	0.31	5.66	0.08973	1736	21.9	23.16	1.07689	0.564	1.132	0.312167	1.06986	0.703485
GZ_7_2	7%	6_GZ	19.3	13.92	40.37	0.18033	3.66	0.3	5.61	0.08099	1736	21.9	23.16	0.618444	0.181833	1.02683	0.0881667	0.541714	0.797515
GZ_7_3	7%	6_GZ	25.18	14.91	40.3	0.18443	3.73	0.32	5.61	0.13613	1736	21.9	23.16	1.2385	0.442333	1.02625	0.848167	1.083	0.591576
GZ_9_1	9%	6_GZ	15.52	16.76	51.78	0.22131	4.84	0.29	6.41	0.03171	1736	21.9	23.16	1.22894	0.226667	0.91275	0.093	0.618524	0.508485
GZ_9_2	9%	6_GZ	16.34	11.59	50.62	0.21311	4.65	0.31	6.56	0.0393	1736	21.9	23.16	0.908944	0.303	0.870917	0.0293333	0.394476	0.769
GZ_9_3	9%	6_GZ	14.24	11.35	50.91	0.28279	4.33	0.29	6.52	0.03056	1736	21.9	23.16	0.587333	0.26483	0.664583	0.0612	0.414333	0.348394

## Sheet: NMR
Sample	group1 (SOM content %)	0 (ppm)	1 (ppm)	2 (ppm)	3 (ppm)	4 (ppm)	5 (ppm)	6 (ppm)	7 (ppm)	8 (ppm)	9 (ppm)	10 (ppm)	11 (ppm)	12 (ppm)	13 (ppm)	14 (ppm)	15 (ppm)	16 (ppm)	17 (ppm)	18 (ppm)	19 (ppm)	20 (ppm)	21 (ppm)	22 (ppm)	23 (ppm)	24 (ppm)	25 (ppm)	26 (ppm)	27 (ppm)	28 (ppm)	29 (ppm)	30 (ppm)	31 (ppm)	32 (ppm)	33 (ppm)	34 (ppm)	35 (ppm)	36 (ppm)	37 (ppm)	38 (ppm)	39 (ppm)	40 (ppm)	41 (ppm)	42 (ppm)	43 (ppm)	44 (ppm)	45 (ppm)	46 (ppm)	47 (ppm)
HL_2	2	98948.1	105557	101223	102319	120679	151975	177574	185380	187393	198362	218291	238947	252345	258282	271530	317993	381418	419851	439246	461548	483004	483585	474104	494134	553276	612305	654158	670553	661942	626432	561788	480544	405077	358342	329334	303300	279774	259213	246594	243822	242547	237119	244229	270648	301487	314403	304188	292400
HL_3	3	11098.7	17008.8	15693.9	12739.8	18029.8	35449	57753.5	73476.3	81634.4	91327.8	103735	118258	135946	157290	184912	223732	261197	286536	306124	321524	332099	337298	339632	347728	368897	401870	440938	471061	479147	455441	399499	331268	272455	240590	226336	215059	203721	193838	185201	175089	163336	156780	157688	162716	171864	188338	212368	239398
HL_5	5	12630.8	14960.5	20843.6	30052	36652.5	38656.2	39600.6	46272.8	61537.4	81479.9	106969	136151	163693	187296	210972	237760	262975	283921	301457	315279	328390	338577	342842	349666	374766	416164	462568	497245	510352	496940	452773	388145	320595	275654	253713	238610	226998	220019	214428	204344	190338	178714	171564	174201	194036	226270	258418	283372
HL_7	7	-35003.3	-28510.7	-30574.8	-37659.9	-41052.6	-37575.2	-27801.6	-11100.3	9050.65	28235.9	49354.3	74393.9	101762	132955	168934	203964	222775	232903	252178	284122	315805	332682	336627	343725	369548	416400	479427	543670	598702	626523	598584	514039	399197	307214	256666	231897	223044	220048	216377	208332	193523	179214	174054	179442	198057	230100	270021	308442
HL_9	9	4811.53	2326.8	1748.91	7178.48	16612	25960.9	37726.1	57966.6	81047.2	102354	126793	155569	188828	229230	273175	312368	335898	351235	371686	396713	417058	425411	425767	434828	470184	528565	594104	644423	672780	671254	620682	527988	423487	354268	322373	305568	295227	284869	269981	253059	239243	234816	240369	258664	292102	337748	386659	427329
SY_2	2	-8579.64	11573.6	35906.9	54465.5	56011.8	39123	22467.8	41272.6	100045	155552	200191	247708	300374	353350	406381	463461	514348	557662	604550	653462	697136	721243	721299	724752	778410	871314	966787	1.03247e+06	1061230	1049125	982150	867982	736086	634455	573030	532262	506624	485271	467091	452288	436053	420141	413719	422127	443174	469988	510507	564059
SY_3	3	-14211.7	-9082.74	-2511.26	3419.1	8293.75	12761.3	17559	22431.8	25890.6	32492	46276.1	64684.3	82490.4	100044	120304	147312	172604	189025	203357	223102	248287	270506	283842	295786	316948	344447	369910	386357	396177	399919	383378	339302	282537	243138	220178	201049	186562	177054	168788	159424	147781	137909	134378	138681	153688	175760	194114	204164
SY_5	5	-13880.7	-17159.7	-15111.5	-9465.86	-776.452	7023.51	12180.8	23381.5	43988	65198.7	87978.4	115714	147628	179331	207534	231291	247367	263095	287433	315572	335704	343092	344263	351861	380918	430169	483510	519764	535480	529733	491300	421700	341466	285580	258455	244237	235336	227172	221970	218973	205971	185180	176287	184088	205862	237994	275563	309586
SY_7	7	-16722.7	-18376.3	-21592.8	-22078.2	-16588.5	-5463.07	6526.64	15865.2	27925	53719.9	94282.8	137942	176492	210768	241543	268110	287359	303976	326668	353429	375313	387196	392911	405006	441808	505013	580472	645141	691118	707532	664188	561026	433614	344194	298818	272214	256854	247015	236742	224646	211957	203649	201137	208776	233172	272636	314644	350359
SY_9	9	-24373.2	-26696	-26907.2	-21840.7	-7756.43	11434.4	25070.7	31733.4	41068.9	62034.3	97858.2	141944	184419	222180	258290	296081	326014	346167	367220	391671	414006	428815	437986	458130	509186	582761	662684	730650	779266	792800	741726	629282	492462	398930	357419	336016	320554	305892	291194	275692	257636	245554	245684	259956	294492	346420	402103	449364
FQ_2	2	18493.6	-2629.3	-31209.7	-49444.6	-38746	1051.23	53711.2	101871	129587	145457	165117	198950	250487	316362	386036	449196	484810	506648	539320	579770	614436	637642	653731	684039	751102	838827	923700	986480	1.02714e+06	1031065	967631	843526	690786	570549	515612	512163	529928	532189	508114	468444	430080	409745	406822	418623	445400	478639	512950	552172
FQ_3	3	7795.5	16640.7	21347.7	14444.5	3009.88	-269.266	8148.42	22958.5	37052.7	49100.4	67666.1	94875.2	119128	131724	142788	170342	205011	226860	239493	252487	267500	280610	293007	313225	345977	384679	422075	445293	449834	435090	399596	348495	291212	248058	223133	206770	196000	186671	177218	168252	164184	164366	165745	171920	187433	207660	224260	233174
FQ_5	5	1396.64	9345.25	11582.5	7440	4217.24	6943.56	12203.5	18965.9	30442.5	43457.4	55478.6	66849.1	81050.6	100075	121496	142871	158237	170673	184756	195699	199636	201289	206122	218308	242534	273750	302133	318334	323630	319098	297500	258131	209538	172180	152723	145841	148105	151427	147464	134936	118582	109453	111610	119711	129453	142869	161374	178780
FQ_7	7	11672	19365.7	28221.1	38162.3	47710.6	55913.8	66562.7	86101.2	113580	144272	179593	215901	252517	290375	327162	360430	385510	403188	420080	437038	452509	465149	475140	493256	539179	609771	685436	740057	769483	764310	696967	574248	438375	352690	315230	294688	280608	269600	258926	246129	227800	214332	218768	243629	283832	330434	374792	412146
FQ_9	9	16772	13940.7	13910.1	19480.6	29372.8	42839.4	60439.6	83209	106638	131070	163090	202392	245580	289797	331650	368435	390706	403187	418716	439454	457834	469268	477848	496841	541618	611806	694200	760968	802644	808258	747280	625432	487761	399581	359875	340088	332086	329904	323691	308228	287383	274003	273164	287815	322356	370305	421943	469622
CS_2	2	26567.3	26244.4	10275.6	-8358.48	-12246.4	8821.06	37381.8	57172.9	72669.1	95889.1	127840	161262	196213	231056	261258	289293	325588	371368	421005	464482	497277	520225	535403	554518	600639	675502	750305	794248	808289	794335	738513	648595	550180	477568	429693	388456	358425	342412	329134	315853	308770	301619	290796	290308	305810	328098	344228	355458
CS_3	3	-4209.53	-8894.17	-8849.19	-3398.18	2986.1	7505.04	11683.1	18987.3	28851.7	41546.8	60008.4	83004.1	105454	125774	144295	163074	180071	195797	214729	234927	251206	260199	264252	269798	288574	323476	365686	401528	426310	431988	403962	345736	280696	241586	225192	209343	189087	174768	173678	175617	167217	150486	141836	147134	161986	177263	190752	202990
CS_5	5	36259.7	36672.5	38353.6	44098.3	50469.7	55469.6	61380.2	74959.7	92326.4	107850	125713	148469	175671	207265	242358	280480	308700	322146	331508	342882	353103	357590	359722	368926	395496	436890	483178	517463	531989	520817	476179	403869	323146	274012	257898	249618	237013	220519	208698	204923	203954	202900	206130	218338	239305	264190	288134	308813
CS_7	7	27354.5	29653.6	28550.9	31825.3	41775.9	56668.2	74020.2	93813	112284	131448	161532	203277	246958	285703	321041	352008	367782	378092	402464	439253	470696	487245	494288	508450	551316	621643	701722	767228	808572	806994	734238	606068	468570	378952	334905	309807	298388	295710	289681	271396	244602	229607	232792	249458	280259	322380	369444	413717
CS_9	9	11493.4	14460.8	23032.2	32466.7	39482.2	43865.8	51156.2	71116.8	103754	140770	183524	227553	268281	307398	347227	388524	416484	431221	449524	477166	505575	524141	534268	553801	601838	671702	748530	813146	851976	843872	764188	633164	500589	424109	394748	379090	363616	346476	331075	317391	302174	293583	297270	316994	357741	413660	471406	521791
YT_2	2	14421.6	40948.4	65732.5	75960	78534.9	91547.2	121240	159872	194985	226125	260820	298412	338226	385416	448509	526102	602266	673018	744537	806085	847373	865832	870423	882141	927925	1.00964e+06	1.10147e+06	1166240	1193360	1174470	1.08713e+06	944829	790758	692270	638956	592436	551001	525750	508121	482220	449553	430794	428054	438712	468956	518451	574800	627544
YT_3	3	6328.32	7632.59	14581.6	24458.8	34171.4	42238.6	46590.4	45928.1	43290.6	47459.7	63851.9	88306	108724	122062	134344	149312	164171	177237	192457	210543	226351	233863	232376	233207	252959	287970	326832	354558	363404	353527	322469	270826	210482	174188	161996	152233	141040	135312	137863	142981	146290	145584	142118	138851	141762	155211	174499	186717
YT_5	5	-2313.3	-1080.24	7307.38	19946	31892.5	42516.2	52967.4	63542.5	73578.1	89571.2	114193	138512	155950	168418	185166	211105	233778	248696	266046	285252	298740	306786	317162	337871	368271	399342	424272	437288	440762	430792	396408	343291	284761	236801	205812	191050	189510	188381	182612	178156	174295	167835	164180	172768	195113	223296	248763	267238
YT_7	7	28247.7	22451.2	18198.3	20150.2	22437.5	24851.9	35770.9	59880.7	87886.8	112078	139091	173389	213841	257692	301906	345613	377829	397455	419125	448122	471583	478052	475465	484746	524747	590094	667288	736832	784328	783775	708456	578295	439698	351008	313602	300152	293858	280441	262153	249595	245181	245364	248497	261703	293941	341874	392538	432731
YT_9	9	-60546.4	-51518.7	-44779.3	-40696.6	-36229.2	-28859.5	-18545.8	-1849.52	22068	47707.1	76355.4	107257	137448	166089	194828	227937	262037	294114	326262	353178	369968	374408	372743	386515	437229	512916	596392	670821	729262	753108	708464	599018	467129	379800	343240	327370	317886	306548	289890	268188	243745	228946	230278	247912	281840	328078	380804	432280
GZ_2	2	28951	35443.5	43409.8	53411.2	75099.4	101169	122350	152082	200194	254634	306306	350701	393883	447401	508248	577400	644098	695938	733919	767089	806467	847369	881132	921386	986362	1067545	1.14582e+06	1193075	1206750	1.18543e+06	1.11025e+06	989764	847319	726678	644727	588863	556535	539029	526213	513846	502103	495862	491616	488026	495878	526264	571970	616875
GZ_3	3	-19069.7	-23724.9	-22571	-12928.5	-1840.17	4948.66	8387.42	15276.2	30509.8	48629	62747.1	69673.9	71729.2	75011.4	86081	110562	137776	154791	167301	181406	198710	213928	225070	240190	262047	285665	308726	323432	325794	316661	294210	259479	219255	189568	171906	159582	152170	147367	139219	126557	112897	106905	109569	114929	120294	129293	147349	170387
GZ_5	5	-34203.8	-39516.2	-38944.8	-32200.8	-21236.2	-4798.06	17154.5	40118.8	53750.6	60988	73206.7	96767.5	127777	157249	179902	197016	208730	219525	236650	260002	282353	296075	299668	303351	326104	366109	412826	455736	487867	497415	468494	405555	328937	270536	237122	216998	204564	194202	183926	174744	168406	166193	167925	175878	190098	210678	237415	265591
GZ_7	7	-29240.1	-30142.6	-32099.2	-31844.8	-29966.4	-27013.2	-18511.7	-1073.18	18904.1	37989.8	63213.8	94952.2	129743	165974	202905	238490	262465	281003	309121	346438	379412	393716	392139	399281	443395	512418	588003	657208	714511	737831	691226	577447	439935	347967	303819	276114	258731	248075	237934	223168	204844	192384	195817	215833	246159	280147	315970	352107
GZ_9	9	-53560.7	-57450.8	-54960.9	-44207.5	-26883.9	-9192.42	3376.67	15887.8	33151.6	49785.4	68828.8	95964.4	131798	172963	215515	258404	290396	311703	338224	371800	396576	403348	405354	425057	476930	551862	634965	704441	753037	769248	724324	616338	481468	389924	349713	328490	315088	303908	290613	273239	246926	218760	207432	221565	260514	315166	373625	424598
[truncated: 163 more columns]
